# Supplementary material for: Genetic relationships and low diversity among the tea-oil Camellia species in Sect. Oleifera, a bulk woody oil crop in China
Source: Front Plant Sci. 2020 Sep 30;13:996731. doi: 10.3389/fpls.2022.996731 (PMC9563498; doi:10.3389/fpls.2022.996731)
Supplement: Supplementary file 2 [file Table_3.XLS]

## Sheet: Table S1
Supplementary Table 1. Basic information of the 18 sampled populations
No.	Population	Species	Locality	Latitude	Longitude	Altitude(m)	Habitat type	Age	Individual
1	HZP	C. oleifera	Huachang Village forest Farm, Tianyang County, White City, Guangxi Zhuang Autonomous Region	107.074	24.008	554	Slope pure forest	80	24
2	YML	C. oleifera	Babei Village, Junmenling Town, Huichang County, Ganzhou City, Jiangxi Province	115.757	25.2507	223	Mountainside valleys	100	14
3	HCX	C. oleifera . var. monosperma	Hekou Village, Doujiang Community, Hekou Village, Sanjiang Dong Autonomous County, Liuzhou City, Guangxi Zhuang Autonomous Region	109.693	25.7457	163	Mountain slope	16	24
4	CKX	C. oleifera . var. monosperma	Liangkou Village, Liangkou Township, Sanjiang Dong Autonomous County, Liuzhou City, Guangxi Zhuang Autonomous Region	109.422	25.7106	139	Mountainside	25	24
5	TPY	C. vietnamensis	Tangping Village, Chenxi City, Wuzhou City, Guangxi Zhuang Autonomous Region	111.123	23.0489	208	Mountain slope	200	24
6	BQY	C. vietnamensis	Xiadongsi, Baiquan Village, Mingning County, Chongzuo City, Guangxi Zhuang Autonomous Region	107.132	22.0523	185	Mountain slope	50	24
7	WSG	C. gouchowensis	Wangsha Village, Shilong Town, Gaozhou City, Maoming City, Guangdong Province	111.104	22.0082	558	Mountain slope	60	24
8	TJG	C. gouchowensis	Tuanjie farm new village, Gaozhou City, Maoming City, Guangdong Province	110.815	21.9908	31	Mountain slope	60	24
9	LJTL	C. vietnamensis	Lianjiao Tong, Guanshan Village, LuChuan County, Yulin, Guangxi Zhuang Autonomous Region	110.222	22.3772	146	Mountainside	80	24
10	HTDL	C.vietnamensis	Letang cave, Guanshan village, LuChuan County, Yulin City, Guangxi Zhuang Autonomous Region	110.209	22.3509	162	Mountainside	80	24
11	JX	Undetermined species	Jiaxun Village, Nankun Town, Tunchang County, Hainan Province	109.945	19.343	486	Slope pure forest	50	24
12	ZX	Undetermined species	Zhongxing Town, Chengmai County, Hainan Province	109.914	19.6384	140	Roadside scattered raw	unknown	24
13	LS	Undetermined species	Liupao Village, Huangtong Town, Lingao County, Hainan Province	109.829	19.7691	82	Slope pure forest	unknown	24
14	XYL	Undetermined species	Wenruqi Yanling, Chengmai County, Hainan Province	110.063	19.5553	77	Slope pure forest	unknown	24
15	MNL	Undetermined species	Buriniu Village, Wangwu Town, Danzhou City, Hainan Province	109.35	19.6713	45	Slopes scattered raw	200	18
16	MP	Undetermined species	Mian Po Village, Yangjiang Town, Qionghai City, Hainan Province	110.377	19.1323	48	Roadside scattered raw	70	24
17	FH	Undetermined species	Fenghao Village, Lingkou Town, Ding 'an County, Hainan Province	110.292	19.3147	133	Forest scattered raw	unknown	24
18	SNH	C. osmantha	Sina Village, Tianyang County, White City, Guangxi Zhuang Autonomous Region	106.956	23.7286	136	Flat ground	8	21

## Sheet: Table S2
Supplementary Table 2. ISSR and SRAP primers and their amplification results for the 18 tested populations
Primers	Sequence	Total number of bands	Polymorphism(%)	Annealing temperature(℃)
ISSR Primer
IR-03	GAGAGAGAGAGAGAGACT	13	100	53
IR-09	ACACACACACACACACCG	11	100	55
IR-12	CAACAACAACAACAACAAG	13	100	49
IR-13	GACAGACAGACAGACAT	15	100	50
UBC-815	CTCTCTCTCTCTCTCTG	15	100	52
UBC-834	AGAGAGAGAGAGAGAGYT	16	100	52
UBC-835	AGAGAGAGAGAGAGAGYC	16	100	54
UBC-836	AGAGAGAGAGAGAGAGYA	15	100	52
UBC-840	GAGAGAGAGAGAGAGAYT	15	93.33	52
UBC-843	CTCTCTCTCTCTCTCTRA	15	100	52
UBC-844	CTCTCTCTCTCTCTCTRC	12	91.67	54
UBC-845	CTCTCTCTCTCTCTCTRG	12	100	54
UBC-873	GACAGACAGACAGACA	13	92.31	48
UBC-881	GGGTGGGGTGGGGTG	17	94.12	54
ISSR(average)		14.14	97.96
ISSR(Total)		198
SRAP
ME5-EM1	TGAGTCCAAACCGGAAG	15	100	50
	GACTGCGTACGAATTAAT
ME8-EM1	TGAGTCCAAACCGGACC	18	94.44	51
	GACTGCGTACGAATTAAT
ME16-EM1	TGAGTCCAAACCGGTAT	15	100	49
	GACTGCGTACGAATTAAT
ME16-EM2	TGAGTCCAAACCGGTAT	10	90	51
	GACTGCGTACGAATTTGC
ME12-EM3	TGAGTCCAAACCGGATC	8	87.5	52
	GACTGCGTACGAATTATT
ME1-EM4	TGAGTCCAAACCGGATA	12	100	51
	GACTGCGTACGAATTACG
ME12-EM4	TGAGTCCAAACCGGATC	14	100	52
	GACTGCGTACGAATTACG
ME10-EM5	TGAGTCCAAACCGGACT	12	100	51
	GACTGCGTACGAATTAAC
ME12-EM5	TGAGTCCAAACCGGATC	17	100	51
	GACTGCGTACGAATTAAC
ME16-EM5	TGAGTCCAAACCGGTAT	10	80	50
	GACTGCGTACGAATTAAC
ME5-EM7	TGAGTCCAAACCGGAAG	11	100	51
	GACTGCGTACGAATTTGA
ME4-EM10	TGAGTCCAAACCGGAAA	9	100	51
	GACTGCGTACGAATTCAG
ME6-EM11	TGAGTCCAAACCGGTAA	11	90.91	50
	GACTGCGTACGAATTCAA
ME1-EM13	TGAGTCCAAACCGGATA	16	100	49
	GACTGCGTACGAATTATT
ME10-EM13	TGAGTCCAAACCGGACT	14	92.86	50
	GACTGCGTACGAATTATT
ME8-EM18	TGAGTCCAAACCGGACC	14	100	52
	GACTGCGTACGAATTTAG
ME12-EM18	TGAGTCCAAACCGGATC	18	94.44	51
	GACTGCGTACGAATTTAG
ME4-EM20	TGAGTCCAAACCGGAAA	13	92.31	51
	GACTGCGTACGAATTGTC
ME6-EM20	TGAGTCCAAACCGGTAA	13	100	51
	GACTGCGTACGAATTGTC
ME6-EM22	TGAGTCCAAACCGGTAA	13	92.31	51
	GACTGCGTACGAATTTCC
ME8-EM22	TGAGTCCAAACCGGACC	13	76.92	54
	GACTGCGTACGAATTTCC
ME16-EM22	TGAGTCCAAACCGGTAT	15	100	51
	GACTGCGTACGAATTTCC
SRAP(Average)		9.18	95.08
SRAP(Total)		291
ISSR and SRAP		13.58	96.2
(Average)
ISSR and SRAP		489
(Total)

## Sheet: Table S3
Supplementary Table 3. Five chloroplast fragment sequences and their amplification results in the 18 tested populations
Primers	Sequence	Sequence fragment length(bp)	Number of polymorphic sites(S)		Number of haplotypes(h)	Haplotype diversity(Hd)	Nucleotide diversity(π)	Theta-W	Average number of nucleotide differences(K)	Annealing temperature(℃)
			SNP	INDEL
ZDJ43	GGATAGTAATGGGGGCGGTT	519	4	0	3	0.445	0.00183	0.00152	0.951	60
	TAGGATCCCAAGTGCCTGGA
ZDJ78	TGACCTCTTAACCAGTTTTTCCA	726	13	10	9	0.65	0.00466	0.00625	3.381	60
	TGGATTATCAAGGGCATTCCGT
ZDJ87	TTGACCTTGTTCCCATTGCA	517	10	3	19	0.893	0.00714	0.00496	3.69	58
	ACAACACACATAAACATAAGGGCA
ZDJ124	TCTCGCTTGGGCTGCTTTAA	616	8	9	8	0.611	0.00316	0.00544	1.945	59
	AAGCGGACTAGAATCGGCAA
ZDJ193	CTAATTCGTCCCCGCCTACG	593	4	2	14	0.871	0.00264	0.002	1.566	60
	GGGTAGGGACACTGTTGCTG
The aligned 5 cpDNA sequence		2971	39	24	53	0.966	0.00388	0.00418	11.532

## Sheet: Table S4
Supplementary Table 4. Genetic distance (above the diagonal) based on cpDNA and (below the diagonal) by nrDNA sequences of the tested populations
Population	HZP	YML	HCX	CKX	TPY	BQY	WSG	TJG	LJTL	HTDL	JX	ZX	LS	XYL	MNL	MP	FH	SNH
HZP	****	0.001	0.007	0.007	0.003	0.003	0.003	0.003	0.003	0.003	0.003	0.003	0.003	0.003	0.003	0.003	0.003	0.003
YML	0.081	****	0.005	0.005	0.001	0.003	0.003	0.003	0.003	0.003	0.003	0.003	0.003	0.003	0.003	0.003	0.003	0.004
HCX	0.104	0.125	****	0	0.005	0.007	0.007	0.007	0.008	0.005	0.007	0.008	0.008	0.007	0.008	0.007	0.007	0.009
CKX	0.107	0.11	0.06	****	0.005	0.006	0.007	0.007	0.007	0.005	0.007	0.007	0.007	0.007	0.007	0.008	0.008	0.008
TPY	0.137	0.145	0.144	0.151	****	0.004	0.004	0.004	0.005	0.004	0.004	0.004	0.004	0.004	0.004	0.004	0.004	0.006
BQY	0.124	0.147	0.148	0.133	0.091	****	0	0	0.001	0	0.001	0.001	0.001	0.001	0.001	0.002	0.001	0.002
WSG	0.129	0.143	0.125	0.137	0.067	0.062	****	0	0.001	0.001	0.001	0.001	0.001	0.001	0.001	0.001	0.001	0.002
TJG	0.126	0.151	0.145	0.142	0.106	0.074	0.055	****	0.001	0.001	0.001	0.001	0.001	0	0.001	0.001	0.001	0.002
LJTL	0.113	0.132	0.133	0.132	0.101	0.063	0.061	0.049	****	0.001	0.001	0.001	0.001	0.001	0.001	0.002	0.002	0.002
HTDL	0.115	0.131	0.148	0.13	0.105	0.073	0.067	0.062	0.048	****	0.001	0.001	0.001	0.001	0.001	0.002	0.001	0.002
JX	0.143	0.147	0.168	0.169	0.128	0.101	0.103	0.098	0.08	0.087	****	0	0	0	0	0	0	0.002
ZX	0.159	0.145	0.177	0.169	0.135	0.116	0.12	0.111	0.093	0.1	0.069	****	0	0	0	0	0	0.002
LS	0.159	0.152	0.184	0.176	0.133	0.118	0.118	0.117	0.1	0.103	0.079	0.026	****	0	0	0	0	0.002
XYL	0.144	0.131	0.177	0.168	0.124	0.094	0.108	0.101	0.091	0.089	0.068	0.06	0.061	****	0	0	0	0.002
MNL	0.165	0.14	0.188	0.169	0.127	0.089	0.107	0.1	0.09	0.093	0.074	0.066	0.066	0.032	****	0.001	0	0.002
MP	0.167	0.153	0.198	0.179	0.135	0.112	0.12	0.107	0.098	0.104	0.081	0.079	0.078	0.049	0.048	****	0	0.003
FH	0.171	0.162	0.199	0.178	0.143	0.11	0.12	0.101	0.091	0.097	0.09	0.088	0.091	0.062	0.059	0.029	****	0.002
SNH	0.151	0.182	0.175	0.163	0.144	0.137	0.136	0.132	0.138	0.129	0.16	0.166	0.164	0.156	0.164	0.174	0.164	****

## Sheet: Table S5
Supplementary Table 5. Analyze the mismatch distribution of the tested populations
NO.	Freq.Obs	Freq.Exp
0	0.03371	0.0798
1	0.0417	0.07343
2	0.04245	0.06757
3	0.06542	0.06218
4	0.07166	0.05722
5	0.04345	0.05265
6	0.04295	0.04845
7	0.05368	0.04458
8	0.04619	0.04103
9	0.03196	0.03775
10	0.02022	0.03474
11	0.02322	0.03197
12	0.05543	0.02942
13	0.04419	0.02707
14	0.0427	0.02491
15	0.03371	0.02292
16	0.03795	0.02109
17	0.02921	0.01941
18	0.02921	0.01786
19	0.02022	0.01644
20	0.01823	0.01512
21	0.01473	0.01392
22	0.02172	0.01281
23	0.02697	0.01178
24	0.03546	0.01084
25	0.02072	0.00998
26	0.02072	0.00918
27	0.01498	0.00845
28	0.00624	0.00778
29	0.00275	0.00716
30	0.00325	0.00658
31	0.001	0.00606
32	0.001	0.00558
33	0.002	0.00513
34	0.0005	0.00472
35	0	0.00434
36	0.0005	0.004
37	0	0.00368
38	0	0.00339
39	0	0.00312
40	0	0.00287
41	0	0.00264
42	0	0.00243
43	0	0.00223
44	0	0.00206
45	0	0.00189
46	0	0.00174
